# Supplementary material for: Complex N-Glycans Are Important for Normal Fruit Ripening and Seed Development in Tomato
Source: Front Plant Sci. 2021 Mar 9;12:635962. doi: 10.3389/fpls.2021.635962 (PMC7985349; doi:10.3389/fpls.2021.635962)
Supplement: Supplementary file 3 [file Data_Sheet_2.xlsx]

## Sheet: tap water
Seed weights (mass)		Genertation	Number	Total	per seed
Genotype	Line	T0/T1/T2/T3/T4/T5/T6/T7/T8	Seeds	[g]	[mg]
Micro-Tom	WT		20	0.0518	2.59
Micro-Tom	WT		20	0.0546	2.73
Micro-Tom	WT		20	0.0545	2.725
Micro-Tom	WT		20	0.056	2.8
Micro-Tom	WT		20	0.054	2.7
Micro-Tom	WT		20	0.0508	2.54
Micro-Tom	WT		25	0.0781	3.124		One-way ANOVA (GLM procedure, post-hoc Tukey-Kremer)
Micro-Tom	WT		20	0.0617	3.085
Micro-Tom	WT		20	0.0608	3.04
Micro-Tom	WT		20	0.0643	3.215
Micro-Tom	WT		20	0.0604	3.02
Micro-Tom	WT		20	0.0587	2.935
Micro-Tom	WT		26	0.0668	2.56923
Micro-Tom	WT		14	0.039	2.78571
GNTI-RNAi	GT #20	C (unclear)	52	0.1259	2.42115								diamond symbols represent mean values
GNTI-RNAi	GT #20	20/10/10/6/1/10/27	21	0.0373	1.77619
GNTI-RNAi	GT #20	20/10/10/6/1/10/29	72	0.134	1.86111
GNTI-RNAi	GT #20	20/10/10/6/1/10/29/1	26	0.0499	1.91923
GNTI-RNAi	GT #20	20/10/10/6/1/10/38	50	0.1315	2.63
GNTI-RNAi	GT #20	20/10/10/6/1/10/38	62	0.158	2.54839
GNTI-RNAi	GT #20	20/10/10/6/1/10/44	57	0.1	1.75439
GNTI-RNAi	GT #20	20/10/10/6/1/10/46	17	0.049	2.88235
GNTI-RNAi	GT #45	45/7/15/1/8/2	41	0.091	2.21951
GNTI-RNAi	GT #45	45/7/15/1/8/3	20	0.048	2.4
GNTI-RNAi	GT #45	45/7/15/1/8/5	22	0.0502	2.28182
GNTI-RNAi	GT #45	45/7/15/1/8/5	14	0.036	2.57143
MANII-RNAi	MII #11	11/2	9	0.0253	3.36471
MANII-RNAi	MII #11	11/2	17	0.0572	2.81111
MANII-RNAi	MII #11	11/3	10	0.0306	3.06
MANII-RNAi	MII #11	11/4	17	0.053	3.32581
MANII-RNAi	MII #11	11/4	31	0.1031	3.11765
MANII-RNAi	MII #11	11/7	9	0.0268	2.97778
MANII-RNAi	MII #11	11/7	11	0.0311	2.82727
MANII-RNAi	MII #11	11/7/1	8	0.0235	2.9375
MANII-RNAi	MII #11	11/7/2	48	0.1763	3.67292
MANII-RNAi	MII #11	11/7/2	12	0.0447	3.725
MANII-RNAi	MII #11	11/8	40	0.1481	3.7025
MANII-RNAi	MII #11	11/8/3	18	0.0694	3.85556
MANII-RNAi	MII #11	11/8/5	13	0.0414	3.18462
MANII-RNAi	MII #13	13	2	0.0089	2.65
MANII-RNAi	MII #13	13	2	0.0053	4.45
MANII-RNAi	MII #14	14	2	0.0078	3.9
MANII-RNAi	MII #14	14/2	14	0.0531	3.79286
MANII-RNAi	MII #14	14/2/13	10	0.0416	4.16
MANII-RNAi	MII #14	14/2/13/1/1	8	0.028	3.5
MANII-RNAi	MII #14	14/2/13/1/2	11	0.0352	3.2
MANII-RNAi	MII #14	14/2/13/1/3	7	0.0321	3
MANII-RNAi	MII #14	14/2/13/1/3	2	0.006	4.58571
MANII-RNAi	MII #14	14/2/13/1/4	3	0.0138	4.6
MANII-RNAi	MII #14	14/2/13/1/6	6	0.0281	4.68333
MANII-RNAi	MII #14	14/2/13/1/7	28	0.1081	3.86071
MANII-RNAi	MII #14	14/2/13/2/1	6	0.0144	2.4
MANII-RNAi	MII #14	14/2/13/2/2	1	0.002	2
MANII-RNAi	MII #14	14/2/13/2/3	1	0.0039	3.9
MANII-RNAi	MII #14	14/2/13/2/4	2	0.0055	2.75
MANII-RNAi	MII #14	14/2/13/2/5	7	0.0324	4.62857
MANII-RNAi	MII #14	14/2/13/2/6	3	0.0092	3.06667
MANII-RNAi	MII #14	14/2/13/2/7	8	0.0235	2.9375
MANII-RNAi	MII #14	14/2/13/2/7	4	0.0149	3.725
MANII-RNAi	MII #14	14/2/13/2/9	22	0.0932	4.23636
MANII-RNAi	MII #14	14/2/13/2/9	19	0.0713	3.75263
MANII-RNAi	MII #14	14/2/13/2/10	5	0.0184	3.68
MANII-RNAi	MII #14	14/2/13/2/11	12	0.045	3.75
MANII-RNAi	MII #14	14/13/1	25	0.1023	4.092
MANII-RNAi	MII #15	15/2	4	0.0184	5.34
MANII-RNAi	MII #15	15/2	5	0.0267	4.6
MANII-RNAi	MII #15	15/2	22	0.0762	3.46364
MANII-RNAi	MII #15	15/3	13	0.046	3.53846
MANII-RNAi	MII #15	15/3	6	0.017	2.83333
MANII-RNAi	MII #15	15/3/7	7	0.0234	3.34286
MANII-RNAi	MII #15	15/3/11/2/2/3/8/E	12	0.0317	2.64167
MANII-RNAi	MII #15	15/3/11/2/3	10	0.023	2.3
MANII-RNAi	MII #15	15/3/11/2/3/8/A/32/1	48	0.1781	3.71042
MANII-RNAi	MII #15	15/3/11/3	18	0.06	3.33333
MANII-RNAi	MII #15	15/3/11/4	41	0.1577	3.84634
MANII-RNAi	MII #18	18/19	30	0.0962	3.0871
MANII-RNAi	MII #18	18/19	31	0.0957	3.20667
MANII-RNAi	MII #18	18/19/1	44	0.1485	3.375
MANII-RNAi	MII #18	18/19/2	52	0.0846	3.40962
MANII-RNAi	MII #18	18/19/5	26	0.1024	3.99615
MANII-RNAi	MII #18	18/19/11	21	0.1773	4.02857
MANII-RNAi	MII #18	18/19/13	26	0.1039	3.93846
MANII-RNAi	MII #18	18/21	1	0.0022	2.2
MANII-RNAi	MII #18	18/40	13	0.0413	3.17692

## Sheet: acid-washed
Seed weights (mass)		Genertation	Number	Total	per seed
Genotype	Line	T0/T1/T2/T3/T4/T5/T6/T7	Seeds	[g]	[mg]
Micro-Tom	WT		14	0.029	2.07143
GNTI-RNAi	GT #20	20/10/10/6/1/10/29/2	30	0.0334	1.11333
MANII-RNAi	MII #15	15/3/11/2/3/8/A/32/3	48	0.1403	2.92292
